# Supplementary material for: Propagation of PrPSc in mice reveals impact of aggregate composition on prion disease pathogenesis
Source: Commun Biol. 2023 Nov 14;6:1162. doi: 10.1038/s42003-023-05541-3 (PMC10645910; doi:10.1038/s42003-023-05541-3)
Supplement: Supplementary file 3 — Supplementary Data 1 [file 42003_2023_5541_MOESM3_ESM.xlsx]

## Sheet: Fig 2a
Fraction	-PK					+PK
1	0.0573398	0.163216	0.080781	0.0785111	0.132935	0	0	0	0.00250991	0	0	0.00938152
2	0.157395	0.18132	0.0851452	0.0564265	0.148094	0	0	0	0.00119948	0	0	0
3	0.168875	0.112529	0.0713773	0.0401847	0.126227	0	0	0	0.00323099	0	0	0
4	0.109488	0.0914284	0.0594448	0.0296658	0.0678104	0	0	0	0.0029863	0	0	0
5	0.0662734	0.0438489	0.0711695	0.0176339	0.0705172	0	0	0	0.00341359	0	0	0
6	0.0261017	0.00673516	0.0383995	0.00890373	0.04737	0	0	0	0.00158971	0	0	0
7	0.0209627	0.0550486	0.0383595	0.00480197	0.0232858	0	0	0	0.00105333	0	0	0
8	0.0107613	0.015954	0.0294964	0.263759	0.0288575	0	0	0	0.00132236	0	0	0
9	0.00599964	0.00758395	0.0259192	0.263766	0.0473922	0	0	0	0.00665251	0	0	0
10	0.00993633	0.00734761	0.0566925	0.00722256	0.0439355	0	0	0	0.00256629	0	0	0
11	0.0187204	0.0107935	0.020676	0.0113725	0.0335374	0	0	0	0.000935116	0	0	0
12	0.0263984	0.00630128	0.0163337	0.00131818	0.0102152	0	0	0	0.00334263	0	0	0
13	0.0164542	0.00158468	0.0379563	0	0.00674118	0.0052868	0	0	0.00262241	0	0	0
14	0.00967479	0.0105069	0.0161935	0	0.00736515	0.0290304	0.00529165	0	0.00661843	0	0	0
15	0.00556258	0.0155217	0.006969	0	0.00347764	0.0108176	0.0354772	0	0.00132974	0	0	0.0116421
16	0.00301181	0	0.00151192	0	0.00420828	0.00716586	0.000784352	0	0.0155611	0	0.00887185	0
17	0.00128545	0.0017058	0.00113531	0	0.0178902	0.01774	0.000228995	0	0.0524157	0	0	0.0886228
18	0.00689336	0.0319325	0.00270277	0	0.0135729	0.0807549	0.0203672	0.0331178	0.0325503	0	0.000425738	0.0128448
19	0.0620017	0.00288889	0.0160857	0	0.0101348	0.100679	0.138184	0.00226041	0.0096275	0	0	0.0961372
20	0.0791047	0.00347965	0.0321292	0.00946506	0.010791	0.079993	0.0109256	0.0508785	0.0122334	0.0148656	0.00384113	0.0584814
21	0.015141	0.0255818	0.0418472	0.0359584	0.00563081	0.0445405	0.133819	0.0118104	0.0155387	0.0226044	0.0981311	0.00348268
22	0.00748332	0.0189527	0.0374627	0.00753544	0.00319379	0.0285748	0.0984525	0.135849	0.0196933	0.0201101	0.0423832	0.00985357
23	0.00773062	0.0593224	0.0310004	0.0205247	0.00250282	0.0180058	0.0906802	0.21291	0.107383	0.0193434	0.0111059	0.0522302
24	0.00646354	0.0405268	0.0389233	0.0089871	0.00126666	0.0251849	0.0788841	0.0854911	0.0621625	0.0496261	0.0570685	0.06908
25	0.0189589	0.00756081	0.038356	0.0237666	0.0154023	0.0175644	0.103307	0.361606	0.178596	0.179385	0.361867	0.12573
26	0.0671975	0.0160889	0.0351245	0.0669994	0.0480933	0.0226379	0.151324	0.0685312	0.203346	0.235553	0.182832	0.166111
27	0.00740846	0.0135963	0.0539227	0.0360407	0.0482566	0.0662056	0.107097	0.0299757	0.163395	0.20505	0.20001	0.199495
28	0.00054648	0.00300267	0.0056492	0.00234739	0.0160378	0.164389	0.0046498	0.00757048	0.0577896	0.015746	0.00813826	0.0906224
29	0.00021847	0.0456403	0.00311201	0.00183014	0	0.183112	0.00397619	0	0.00871152	0.156515	0.0253259	0.00376275
30	0.0066114	0	0.00612349	0.00297879	0.00525724	0.0983175	0.0165518	0	0.019623	0.0812009	0	0.00252248
Survival
Fraction
2	164	166
4	111	139	157	164	164
6	136	139	143	157	164
8	123	126	129	129	164
10	117	122	125	129	129
12	122	125	168
14	122	122	122	122	125
16	114	119	123	125	165
18	122	122	122	125	126
20	136	160	164	175
22	123	135	139	157	168
24	164	168	170	175
26	150	150	160	168	184
28	123	129	135	139	175
30	125	142	155	156

## Sheet: Fig 2b
Fraction	PrPres			Total PrP				Survival
1	-0.179	-0.23437	-0.26082	0.136458	0.173481	0.15497
2	-0.10211	-0.08623	-0.01746	0.504751	0.578798	0.535604
3	-0.1074	-0.12856	-0.07565	1.55375	1.67716	1.65864
4	-0.05978	-0.12327	-0.08623	1.15883	1.34395	1.30692
5	-0.03333	-0.11798	-0.02804	0.344317	0.393681	0.257929
6	-0.03862	-0.02804	0.024865	0.254588	0.297782	0.242247
7	0.00312	0.108929	0.299385	0.139985	0.174371	0.168201
8	0.083092	0.083092	0.171443	0.008994	0.067189	0.125384
9	0.07777	0.030156	0.08306	0.122083	0.111502	0.079759
10	0.040736	0.072479	0.08306	0.104222	0.114803	0.130674
11	0.109512	0.109512	0.08835	0.08306	0.072479	0.061898
12	0.067189	0.135964	0.093641	0.08306	0.046027	0.135964
13	0.056608	0.040736	0.072479	0.003703	0.003703	0.098931
14	0.236483	0.220612	0.241773	-0.00159	0.210031	0.262935
15	0.125384	0.019575	-0.01217	0.008994	0.125384	0.188869
16	0.063382	0.001484	0.001484	0.061898	0.040736	0.056608
17	0.061898	0.024865	0.019575	0.046027	0.104222	0.114803
18	0.104222	0.130674	0.008994	0.07777	0.098931	0.104222
19	0.151836	0.056608	0.003703	0.109512	0.040736	-0.02804
20	0.056608	0.07777	-0.00159	0.061898	0.072479	0.046027
21	0.019575	0.014284	0.040736	0.098931	0.030156	0.051317
22	0.109512	0.130674	0.07777	0.288737	0.219961	0.124733
23	0.130674	0.19945	0.162417	0.130674	0.120093	0.046027
24	2.45847	2.36324	2.08814	1.70194	1.80245	2.19395
25	12.1702	12.3443	12.6984	6.98346	7.19354	7.3436
26	12.6765	12.6705	12.7785	5.56971	5.47368	6.06791
27	8.99766	9.07569	9.41183	6.5802	6.67624	5.5778
28	7.96625	7.61811	8.48246	4.5185	4.5065	4.38645
29	0.913656	1.04571	1.11774	0.897023	0.981057	1.02307
30	1.4204	1.45041	1.60648	0.659941	0.719965	0.719965

## Sheet: Fig 2c
		rep 1
	Fraction/log	-1	-2	-3	-4	-5	log SD50	standard error
	2	1	0.25	0	0	0	-1.75	0.25
	4	1	0.25	0	0	0	-1.75	0.25
	6	1	0.5	0	0	0	-2	0.288675
	10	1	1	0	0	0	-2.5	0
	12	1	0.75	0	0	0	-2.25	0.25
	14	1	0.5	0.25	0.25	0	-2.5	0.456435
	16	1	0.25	0	0	0	-1.75	0.25
	20	0.75	0.75	0	0	0	-2	0.353553
	22	0.75	0.25	0.25	0	0	-1.75	0.433013
	24	1	0.75	0	0	0	-2.25	0.25
	26	1	0.75	0	0	0	-2.25	0.25
	28	1	1	0.25	0	0	-2.75	0.25
		rep 2
	Fraction/log	-1	-2	-3	-4	-5	log SD50	standard error
	2	0.25	0.5	0	0	0	N/A	N/A
	4	1	0.25	0	0	0	-1.75	0.25
	6	1	0.5	0	0	0	-2	0.288675
	10	1	0.25	0	0	0	-1.75	0.25
	12	0.5	0.25	0.25	0	0	-1.5	0.456435
	14	0.75	0.5	0.5	0	0	-2.25	0.478714
	16	1	0.5	0	0	0	-2	0.288675
	20	1	0.5	0	0	0	-2	0.288675
	22	0.5	0	0.25	0	0	-1.25	0.381881
	24	1	1	0.25	0	0	-2.75	0.25
	26	1	1	1	0	0	-3.5	0
	28	1	1	0.75	0	0	-3.25	0.25
		rep 3
	Fraction/log	-1	-2	-3	-4	-5	log SD50	standard error
	2	0.75	1	0.5	0	0	-3	0.381881
	4	1	1	0.75	0	0	-3.25	0.25
	6	1	1	0.75	0	0	-3.25	0.25
	10	1	1	0.25	0	0	-2.75	0.25
	12	1	0.5	0	0	0	-2	0.288675
	14	1	0.75	0.5	0	0	-2.75	0.381881
	16	1	1	0	0.25	0	-2.75	0.25
	20	1	0.5	0	0	0	-2	0.288675
	22	1	0.5	0	0	0	-2	0.288675
	24	0.75	0.75	0.5	0	0	-2.5	0.456435
	26	0.75	1	0.25	0.25	0	-3	0.433013
	28	1	1	0.5	0	0	-3	0.288675
		together
	Fraction/log	-1	-2	-3	-4	-5	log SD50	standard error
	2	0.875	0.625	0.25	0	0	-2.25	0.275487
	4	1	0.5	0.25	0	0	-2.25	0.199431
	6	1	0.666667	0.25	0	0	-2.41667	0.192996
	10	1	0.75	0.0833333	0	0	-2.33333	0.154887
	12	1	0.625	0	0	0	-2.125	0.182981
	14	0.916667	0.583333	0.416667	0.0833333	0	-2.5	0.241
	16	1	0.583333	0	0.0833333	0	-2.16667	0.170412
	20	0.916667	0.583333	0	0	0	-2	0.170412
	22	0.875	0.375	0.125	0	0	-1.875	0.254425
	24	0.916667	0.833333	0.25	0	0	-2.5	0.191353
	26	0.916667	0.916667	0.416667	0.0833333	0	-2.83333	0.207194
	28	1	1	0.5	0	0	-3	0.150756
Fraction	log SD50	standard error	SD50	adjusted standard error		total PrP (ng) (from Fig 2b)			average	SEM	average*2/(230*5/20) (correction for dilutions in ELISA procedure)	SEM*2/(230*5/20) (correction for dilution in ELISA procedure)	SD50/total PrP	uncertainty
2	-2.25	0.275487	177.828	112.802		0.504751	0.578798	0.535604	0.539718	0.0214743	0.0187728	0.000746931	9472.64	6020.6
4	-2.25	0.199431	177.828	81.6598		1.15883	1.34395	1.30692	1.2699	0.0565541	0.0441704	0.0019671	4025.95	1857.42
6	-2.41667	0.192996	261.016	115.993		0.254588	0.297782	0.242247	0.264872	0.0168361	0.00921295	0.000585602	28331.4	12718.3
10	-2.33333	0.154887	215.443	76.8357		0.104222	0.114803	0.130674	0.116566	0.00768677	0.00405448	0.000267366	53137.1	19272
12	-2.125	0.182981	133.352	56.1852		0.08306	0.046027	0.135964	0.0883503	0.026097	0.00307306	0.000907721	43394	22328.7
14	-2.5	0.241	316.228	175.482		-0.00159	0.210031	0.262935	0.157125	0.0808138	0.00546523	0.00281092	57861.8	43779.3
16	-2.16667	0.170412	146.78	57.5949		0.061898	0.040736	0.056608	0.0530807	0.00635844	0.00184628	0.000221163	79500.2	32616.3
20	-2	0.170412	100	39.2389		0.061898	0.072479	0.046027	0.0601347	0.00768677	0.00209164	0.000267366	47809.4	19730.2
22	-1.875	0.254425	74.9894	43.9315		0.288737	0.219961	0.124733	0.211144	0.0475487	0.00734413	0.00165387	10210.8	6408.58
24	-2.5	0.191353	316.228	139.332		1.70194	1.80245	2.19395	1.89945	0.150083	0.0660677	0.00522027	4786.42	2142.58
26	-2.83333	0.207194	681.292	325.032		5.56971	5.47368	6.06791	5.70377	0.184171	0.198392	0.00640596	3434.07	1642.08
28	-3	0.150756	1000	347.128		4.5185	4.5065	4.38645	4.47048	0.0421595	0.155495	0.00146642	6431.07	2233.23

## Sheet: Fig 2d
Top	Middle	Bottom	Whole BH
111	114	123	101
136	117	123	101
139	119	125	103
139	122	129	103
143	122	135	103
157	122	135
157	122	136
164	122	139
164	122	139
164	122	142
164	122	150
166	122	150
	123	155
	123	156
	125	157
	125	160
	125	160
	125	164
	125	164
	126	168
	126	168
	129	168
	129	170
	129	175
	129	175
	164	175
	165	184
	168

## Sheet: Fig 3b
low
50	1	1	1	1	1	1	1	1	1	1	1	1
100	1.1021	0.929617	0.737752	0.993223	0.755335	0.822507	0.829787	0.261423	1.1456	0.930616	1.10271	0.677848
500	0.470617	0.337714	0.0757918	0.184203	0.133109	0.0596222	0.332089	0.0532981	0.296795	0.466801	0.241058	0.0711607
1000	0.0366704	0.167336	0.00530939	0.0366564	0.00847958	0.0178012	0.101825	0.0162169	0.0796522	0.170896	0.0173164	0.0387245
5000	0.0910308	0.0389037	0.00229513	0.0444584	0.000393434	0.000672846	0.0421219	0.00245216	0	0.305929	0.0548472	0.0406499
medium
50	1	1	1	1	1	1	1	1	1	1	1	1	1	1	1	1	1	1	1	1	1	1	1	1	1	1	1
100	0.819605	0.926987	0.934268	0.776922	0.29429	0.586728	0.585172	0.872071	0.692278	1.04678	0.304541	0.804765	0.501783	0.323708	0.725332	0.844577	0.784229	0.731616	0.836968	0.882663	1.01328	0.666668	0.858369	0.626406	0.700548	0.855354	0.659922
500	0.496044	0.41983	0.309275	0.125198	0.120516	0.354574	0.0517569	0.446405	0.614464	0.768403	0.0595193	0.197824	0.145402	0.116559	0.222728	0.0717434	0.347059	0.100148	0.171089	0.326051	0.795089	0.549263	0.333957	0.0576492	0.258189	0.685376	0.447881
1000	0.435805	0.481113	0.06873	0.0101129	0.0234456	0.13704	0.0373382	0.218783	0.19051	0.559204	0.0803832	0.252686	0.0459403	0.150162	0.127839	0.02646	0.0947597	0.00788168	0.031564	0.190411	0.350935	0.334154	0.0171998	0.0765262	0.163032	0.432305	0.187189
5000	0.134566	0.0993899	0.00335046	0.000289458	0.00875245	0.00474444	0.0012541	0.330747	0.013281	0.121494	0.00126986	0.161962	0.000651067	0.0023055	0	0	0.00712628	7.52407e-05	0.000689547	0.421858	0.131966	0.169789	0.0225429	0.0117939	0.0570327	0.192788	0.0485195
high
50	1	1	1	1	1	1	1	1	1	1	1	1	1	1	1	1	1	1	1	1	1	1	1	1	1	1	1
100	1.06621	0.952008	0.872687	1.02	1.07439	1.08111	0.915738	0.960301	0.778711	1.02901	0.573262	0.63807	0.770926	0.71026	0.64144	0.670069	0.771613	0.697915	0.878078	1.02127	0.773908	0.909807	0.71019	0.675631	0.801275	0.993663	0.600133
500	0.547823	0.74041	0.247419	0.874922	0.950222	0.962285	0.418878	0.68459	0.759998	0.740711	0.377824	0.0317302	0.00808171	0.118601	0.202701	0.0642002	0.403518	0.378718	0.0932253	0.66028	0.19591	0.0644371	0.130494	0.207284	0.030598	0.725353	0.095865
1000	0.51927	0.502818	0.302088	0.637736	0.68717	0.619876	0.287285	0.513785	0.591852	0.700353	0.197608	0.00109638	0.000338038	0.011792	0.00294311	0.0461343	0.254257	0.180038	0.0415164	0.557841	0.150183	0.0388445	0.10104	0.0104059	0.0124786	0.430984	0.071408
5000	0.01884	0.336148	0.333021	0.394221	0.476186	0.64223	0.0317285	0.309517	0.214136	0.532567	0.37154	0	0	0.000704811	0	0.00108367	0.278355	0.0132387	0.0250329	0.368719	0.119368	6.05075e-05	0.0078769	0	0.00443902	0.132932	0.000677204

## Sheet: Fig 3c
Top	Middle	Bottom
74.4688	80.165	197.407
91.7038	93.403	211.397
109.017	101.686	216.809
131.721	102.317	228.207
232.509	107.549	229.324
250.19	116.401	236.704
346.337	163.058	237.552
347.388	237.317	241.237
388.749	250.542	244.283
411.863	265.793	254.357
420.112	278.908	279.108
486.432	282.821	284.115
	285.446	319.852
	325.553	324.84
	330.3	338.06
	336.159	483.555
	360.48	538.99
	360.906	741.329
	382.067	898.746
	386.223	1274.53
	417.103	1391.82
	540.026	1595.85
	626.543	1770.38
	630.177	3217.18
	899.156	5000
	907.184	5000
	1151.11	5000

## Sheet: Fig 4
PrPSc	1st passage
Low MW	3.50273	3.85033	3.78138	4.05429	4.18931	3.84171	3.00575	3.24131	3.00287	3.51135	3.06033	3.14076	3.10629	3.02873	2.72422	3.76702	3.81298	3.77277
Middle MW	1.96581	2.23872	1.7992	2.4944	2.50014	2.52887	1.32232	1.48319	1.18443	3.25855	3.38782	3.4424	0.822465	0.85981	0.854065	1.08676	1.04367	1.02356	0.652973	0.681701	0.664464	3.82448	3.73542	4.13473	2.09509	1.8624	1.91411	2.20712	2.1784	2.23011
High MW	3.20109	3.11778	3.19247	1.05228	1.01781	1.11548	2.15254	1.98592	2.07785	6.3099	6.59667	6.40703	3.35622	3.39357	3.4108	3.73255	3.79862	4.09451	4.87604	4.64015	5.13969
PrPSc	2nd passage
Low MW	3.43756	3.17391	3.67808	7.07771	7.43386	7.86401	8.45606	7.48011	7.79926	7.97502	6.9852	7.17946	6.81406	7.05458	7.11471	4.76966	5.29232	4.90379
Middle MW	5.02405	5.18594	4.46901	3.78908	4.34413	3.54394	4.85291	4.75116	4.08048	6.05088	6.77706	6.98057	6.52729	6.28677	6.43941	6.71693	6.74931	5.59297
High MW	7.30897	8.50694	7.63737	8.49769	8.03053	6.29602	5.66698	5.27845	4.87142	5.7086	5.96762	5.29232	6.76318	6.54579	6.56892	7.21647	8.6827	5.963
PrPres	1st passage
Low MW	2.49955	2.69973	2.60114	2.37705	2.43083	2.59217	2.49059	2.33373	2.22169	2.16791	2.13803	2.10517	2.44278	2.29937	2.09023	2.60562	2.5115	2.42038
Middle MW	2.48312	2.3651	2.03197	2.45922	2.513	2.23812	1.45085	1.19689	1.31192	2.55781	2.40843	2.38154	0.833881	0.790559	0.805497	0.790559	0.829399	0.641171	1.71527	1.72722	1.77801	2.53092	2.62205	2.33224	1.91246	1.67344	2.12459	2.42635	2.22916	2.36212	2.25754	2.23514	2.24709	2.39946	2.42336	2.45922
High MW	2.56528	2.45175	2.9507	2.60263	2.46818	2.45324	2.33224	2.12907	2.46669	3.04826	2.68967	2.85656	1.89901	1.96923	2.01554	2.92422	2.8498	2.8295	2.23812	1.97072	1.91993	2.20376	2.20675	2.40096	2.32431	2.35363	2.17321	2.31282	2.48312	2.53989	2.83401	2.67839	2.74831
PrPres
	2nd passage
Low MW	2.26116	2.24763	2.41452	2.50474	2.3604	2.67388	2.84303	2.82273	2.47767	2.41227	2.35138	2.77763	2.59495	2.59946	2.32657	2.37844	2.39197
Middle MW	2.50023	2.50474	2.37844	2.14389	2.12134	2.34912	2.41903	2.47542	2.37618	2.47767	2.31078	2.38746	2.50248	2.48669	1.99955	2.00857	2.04917
High MW	2.66712	2.64682	2.53406	2.52503	2.62427	2.37167	2.61299	2.39874	2.30627	2.41903	2.34461	2.28372	2.56563	2.50023	2.40776	2.23184	2.6829	2.35589

## Sheet: Fig 5
top
Fraction	-PK							+PK
1	0.14058	0.124876	0.232236	0.142752	0.0959922	0.124793	0.046605	0.0037431	0.0003957	0.0031516	0.018569	0.001821	0.000864
2	0.0723922	0.0787152	0.205259	0.10566	0.130753	0.118529	0.147912	0.0036309	0.0005033	0.00243	0.037406	0.003342	0.000916
3	0.106261	0.0523902	0.140746	0.126546	0.105994	0.0846046	0.108211	0.0036988	0.0005808	0.0024331	0.02153	0.005222	0.00097
4	0.0675563	0.0910801	0.0835264	0.0908401	0.0571142	0.0707638	0.117068	0.0035171	0.0008068	0.0031315	0.028546	0.007172	0.000788
5	0.0788474	0.0921878	0.0630754	0.0792484	0.0478813	0.066712	0.086936	0.003522	0.0003197	0.0031728	0.040295	0.009192	0.001028
6	0.0581031	0.0753938	0.0321594	0.0723081	0.0793966	0.0584259	0.0681191	0.0035184	4.198e-05	0.0071128	0.028661	0.008916	0.00838
7	0.0395211	0.071223	0.0115572	0.047222	0.0798581	0.0624442	0.0669998	0.0035263	0	0.0259628	0.00838	0.005825	0.009572
8	0.0360089	0.0509698	0.0112926	0.0354961	0.0746034	0.0544262	0.0553822	0.0035054	0	0.501375	0.004728	0.004245	0.023801
9	0.0435932	0.0390453	0.0115989	0.0378666	0.0542529	0.0398257	0.0447007	0.0034365	0	0.0242426	0.020715	0.004397	0.36114
10	0.0375827	0.0298924	0.012159	0.0304143	0.045172	0.0470331	0.0351448	0.0035723	5.212e-05	0.0264965	0.029159	0.005779	0.129973
11	0.0222532	0.0298356	0.0219318	0.0249674	0.0245535	0.0299756	0.0302464	0.0112396	0.0007284	0.0108089	0.03062	0.005592	0.151715
12	0.018343	0.0202395	0.0234345	0.0252636	0.0211807	0.0289894	0.0260678	0.0040553	0.000449	0.0086403	0.029759	0.006237	0.074863
13	0.0234687	0.0115111	0.00633706	0.0159287	0.0224404	0.0188727	0.0263011	0.0036858	0.0002507	0.103873	0.030457	0.006731	0.011245
14	0.0176217	0.00988375	0.00348461	0.00777004	0.0155876	0.011947	0.0243804	0.0074767	0.0003098	0.0183738	0.054001	0.007884	0.025964
15	0.0119345	0.00672182	0.00099422	0.0124317	0.00849055	0.00881801	0.0204225	0.126233	0.0003706	0.0034111	0.129985	0.013035	0.183756
16	0.0118314	0.00295493	0.00167528	0.00780028	0.00786363	0.00599474	0.0155296	0.364542	0.0020817	0.0070025	0.045547	0.011839	0.006121
17	0.0145522	0.009121	0.00049587	0.00469624	0.00521456	0.0069743	0.0135006	0.0392784	0.0270183	0.137559	0.02425	0.011952	0.001172
18	0.0241363	0.00382566	0.00565407	0.00502866	0.0031308	0.00924353	0.00921709	0.0241447	0.408822	0.0056972	0.020348	0.005726	0.000557
19	0.0200515	0.00312794	0.00127314	0.00496662	0.00713468	0.0123364	0.00562757	0.0239312	0.0184986	0.0021992	0.033262	0.007511	0.000466
20	0.00956403	0.00319557	0.00040573	0.00558224	0.00326832	0.00485405	0.0028328	0.0077337	0.0036278	0.0015591	0.026243	0.007264	0.000467
21	0.00648245	0.00088642	0.00026959	0.0128435	0.00451112	0.0091209	0.00094443	0.0046867	0.0052323	0.0016995	0.023599	0.011021	0.000491
22	0.00700153	0.00329524	0.00027231	0.00865796	0.00782358	0.0299708	0.00029432	0.0431403	0.0355264	0.0019587	0.02538	0.073368	0.000463
23	0.00692358	0.00464806	0.00027963	0.00851145	0.0185691	0.00874638	0.00017928	0.0385986	0.268752	0.0016542	0.029065	0.178888	0.000537
24	0.0116947	0.0126493	0.0013903	0.0112213	0.0153414	0.0380919	0.00016182	0.0806704	0.0336939	0.0018869	0.037253	0.114045	0.000518
25	0.0198517	0.0262898	0.0004487	0.00880264	0.0141353	0.004488	0.00013865	0.0417876	0.0459276	0.0028669	0.051681	0.145938	0.00054
26	0.0213709	0.0278849	0.00032838	0.00897963	0.00861355	0.00246288	0.00015356	0.0360817	0.0233126	0.0137526	0.06394	0.082773	0.000579
27	0.00704599	0.0101863	0.00044565	0.00705842	0.0051505	0.00191907	0.00019852	0.0049488	0.0054263	0.0226164	0.045393	0.049801	0.000606
28	0.0120618	0.00368508	0.00109747	0.00910182	0.00524117	0.00113603	0.0010777	0.0086162	0.0040604	0.0032166	0.023736	0.03781	0.000631
29	0.0347872	0.00303268	0.00882465	0.0117801	0.0105536	0.00237831	0.038419	0.0934786	0.0229965	0.0055258	0.014602	0.044744	0.000896
30	0.0185779	0.0394854	0.103214	0.0302552	0.0201774	0.0361223	0.00722866		0.0902145	0.0418124	0.022892	0.121928	0.00098
middle
Fraction	-PK							+PK
1	0.155246	0.153298	0.14941	0.06126	0.131275	0.17122	0.239261	0.001003	0.001995	0.001571	0	0.009195	0.003724	0
2	0.155746	0.1694	0.127665	0.169112	0.169873	0.167943	0.192478	0.00076	0.001875	0.001653	0	0.012646	0.00319	0
3	0.142597	0.145045	0.124402	0.196481	0.144397	0.164519	0.152051	0.000712	0.001857	0.005306	0	0.023088	0.003308	0
4	0.096874	0.09989	0.096635	0.166775	0.077287	0.125725	0.080777	0.000689	0.001724	0.005276	0	0.037254	0.003348	0
5	0.067711	0.062011	0.085353	0.141236	0.053855	0.084178	0.073397	0.000678	0.001578	0.00728	0	0.034637	0.002974	0
6	0.045973	0.045497	0.05161	0.073875	0.035482	0.066978	0.036078	0.000665	0.001474	0.005231	0	0.028891	0.002614	0.617109
7	0.041769	0.033346	0.042073	0.050319	0.035646	0.041915	0.017127	0.000685	0.001484	0.004182	0.02946	0.036921	0.002606	0.140745
8	0.02693	0.036807	0.032001	0.041126	0.029735	0.026009	0.017566	0.000657	0.001373	0.039875	0.030353	0.072147	0.002202	0.101582
9	0.021836	0.032415	0.032284	0.026056	0.042321	0.023089	0.025223	0.001338	0.001329	0.081809	0.027011	0.086123	0.002134	0.083455
10	0.026773	0.028471	0.029982	0.014764	0.032465	0.014403	0.012155	0.000875	0.001271	0.324079	0.031772	0.122174	0.002253	0.019854
11	0.030722	0.021418	0.03051	0.016818	0.03608	0.011683	0.02173	0.002184	0.00121	0.115084	0.034184	0.093828	0.00206	0.002346
12	0.021149	0.016002	0.027338	0.007548	0.040172	0.007604	0.00494	0.036097	0.00142	0.065413	0.03258	0.053754	0.001954	0.001455
13	0.020439	0.009999	0.027587	0.004044	0.037282	0.009083	0.000592	0.002694	0.001293	0.006713	0.022929	0.051227	0.001911	0.001117
14	0.024048	0.006221	0.025062	0.002236	0.02743	0.000878	0.00047	0.002047	0.001338	0.010633	0.020047	0.031343	0.001754	0.001233
15	0.031954	0.004021	0.023801	0.002371	0.018004	0.000784	0.001666	0.019265	0.003944	0.199066	0.025972	0.036723	0.002289	0.001286
16	0.016144	0.003425	0.015813	0.002529	0.011287	0.002084	0.000383	0.023272	0.049	0.016561	0.016108	0.056266	0.007464	0.002971
17	0.010904	0.001272	0.010426	0.002157	0.006295	0.011231	0.000323	0.073921	0.004372	0.002727	0.011093	0.042971	0.13299	0.001176
18	0.012641	0.00153	0.007737	0.001026	0.009389	0.000968	0.000324	0.030446	0.001346	0.003137	0.013681	0.023612	0.007842	0.00103
19	0.002166	0.001597	0.005328	0.00054	0.001988	0.000625	0.000303	0.234712	0.001298	0.024458	0.033183	0.021622	0.002559	0.000995
20	0.000777	0.002085	0.003601	0.000626	0.009183	0.000687	0.000313	0.16272	0.001288	0.004398	0.042316	0.02404	0.00213	0.001156
21	0.000602	0.001388	0.004327	0.000335	0.002033	0.005081	0.000288	0.049475	0.001392	0.003174	0.033363	0.01884	0.002343	0.001146
22	0.000427	0.001226	0.004109	0.000645	0.006848	0.010448	0.00048	0.03977	0.001716	0.002004	0.036907	0.019578	0.002687	0.001189
23	0.000392	0.002274	0.002243	0.000913	0.002008	0.001058	0.004255	0.026731	0.003177	0.004044	0.092117	0.015755	0.005387	0.001325
24	0.000496	0.00261	0.003297	0.00244	0.000835	0.004235	0.000472	0.029748	0.014443	0.006186	0.080419	0.013452	0.047892	0.001455
25	0.000403	0.015211	0.002064	0.00512	0.001086	0.017203	0.000503	0.060649	0.380273	0.001968	0.06779	0.011007	0.321808	0.002531
26	0.000393	0.012916	0.002593	0.005587	0.011638	0.009712	0.000386	0.042122	0.235669	0.003338	0.094422	0.010136	0.206622	0.002275
27	0.000698	0.008741	0.00282	0.002814	0.000696	0.000774	0.000564	0.086805	0.096449	0.001184	0.095336	0.000747	0.009535	0.004478
28	0.010778	0.01091	0.005995	0.000423	0.00032	0.001293	0.000627	0.018525	0.041426	0.001441	0.063609	0.00046	0.0053	0.002538
29	0.027871	0.070977	0.007454	0.000238	0.001201	0.011898	0.003775	0.023133	0.142989	0.003619	0.015557	0.001695	0.017467	0.003658
30	0.005544		0.016481	0.000586	0.02389	0.006691	0.111492	0.027623		0.048591	0.049791	0.009866	0.189655	0.001896
bottom
Fraction	-PK								+PK
1	0.123355	0.088436	0.045777	0.082923	0.114714	0.162384	0.061332	0.127919	0.001567	0	0.0025	0	0.008737
2	0.125592	0.064701	0.103187	0.135611	0.118847	0.077148	0.153201	0.146103	0.001391	0	0.002279	0	0.008856
3	0.088368	0.065356	0.109597	0.17156	0.123454	0.160188	0.135708	0.147225	0.001902	0	0.002343	0	0.023376
4	0.089918	0.081725	0.148628	0.148467	0.140833	0.155046	0.168228	0.149976	0.00244	0	0.002191	0	0.031025
5	0.085534	0.0494	0.180914	0.106185	0.108072	0.11032	0.09494	0.113182	0.002113	0	0.002168	0	0.043253
6	0.059015	0.050898	0.125971	0.060302	0.051662	0.077641	0.047723	0.081191	0.002215	0	0.001768	0.0030054	0.046156
7	0.057955	0.043809	0.082679	0.023791	0.026414	0.048729	0.043025	0.060581	0.002269	0.01491	0.001621	0.0016453	0.049569
8	0.036257	0.033028	0.038311	0.003612	0.027991	0.037101	0.035807	0.015266	0.002122	0.016971	0.001424	0.001224	0.019234
9	0.022245	0.032858	0.01853	0.005054	0.051332	0.02771	0.035233	0.013264	0.002908	0.018945	0.001392	0.0009983	0.026135
10	0.033043	0.031539	0.016477	0.001121	0.035674	0.022009	0.02977	0.002364	0.001973	0.020722	0.001594	0.0009946	0.017033
11	0.040964	0.032379	0.019295	0.001269	0.027283	0.021961	0.028867	0.000991	0.001818	0.01574	0.007391	0.0009552	0.006482
12	0.033799	0.030963	0.018289	0.001245	0.014984	0.018708	0.024395	0.002466	0.001838	0.017195	0.050223	0.0009669	0.003394
13	0.014017	0.024133	0.015147	0.001013	0.006547	0.013111	0.023258	0.000685	0.001794	0.012405	0.09217	0.0009162	0.008284
14	0.006011	0.020165	0.015971	0.001047	0.003862	0.007055	0.035367	0.000528	0.00188	0.007253	0.079947	0.0008927	0.010597
15	0.005635	0.009403	0.012854	0.001103	0.013628	0.005249	0.010044	0.000366	0.001741	0.003701	0.045286	0.0009544	0.00941
16	0.005001	0.006966	0.010497	0.00107	0.01878	0.001679	0.008269	0.000356	0.001605	0.004318	0.045646	0.0025994	0.011334
17	0.016862	0.00125	0.01082	0.001029	0.021092	0.000579	0.010226	0.000258	0.001663	0.004679	0.073343	0.0011158	0.011199
18	0.006837	0.001215	0.012299	0.00103	0.036928	0.000385	0.019995	0.000227	0.001563	0.007951	0.39017	0.0008399	0.018616
19	0.001355	0.001821	0.005829	0.001222	0.005546	0.00035	0.004644	0.000289	0.001784	0.015856	0.047832	0.0009071	0.021966
20	0.001186	0.027127	0.002012	0.001193	0.001906	0.000323	0.002247	0.00022	0.002107	0.01104	0.053161	0.000977	0.012276
21	0.005133	0.026386	0.000425	0.001025	0.000778	0.000291	0.007263	0.000209	0.002388	0.00943	0.00746	0.0010769	0.010552
22	0.000765	0.015921	0.000229	0.001094	0.000364	0.000298	0.001251	0.000242	0.00351	0.010588	0.002794	0.0013754	0.017418
23	0.000153	0.032215	0.000216	0.001059	0.000481	0.000341	0.000849	0.000227	0.008631	0.012996	0.00395	0.0029128	0.024283
24	0.000344	0.074339	0.000225	0.001197	0.000826	0.000361	0.000744	0.000276	0.077056	0.010122	0.005514	0.0126406	0.004498
25	0.004836	0.05006	0.000206	0.006014	0.002203	0.001394	0.000718	0.000737	0.330301	0.013436	0.01417	0.101979	0.003296
26	0.000281	0.017815	0.000207	0.018689	0.009529	0.007517	0.000968	0.004636	0.287784	0.049482	0.021027	0.321476	0.011376
27	0.000427	0.007348	0.000223	0.040369	0.006363	0.004884	0.000781	0.013654	0.076365	0.111003	0.029519	0.182215	0.164177
28	0.001426	0.0085	0.000218	0.02875	0.00628	0.001736	0.003015	0.021805	0.027899	0.259592	0.003335	0.103789	0.217501
29	0.007576	0.05977	0.000617	0.118545	0.011817	0.004481	0.005912	0.011067	0.011845	0.199026	0.002563	0.11278	0.089021
30	0.067164	0.010474	0.004352	0.033413	0.011811	0.031023	0.006222	0.083691	0.135531	0.152639	0.005214	0.140764	0.070949

## Sheet: Fig 6a
Brain Area	Top												Middle																																				Top
frontal cortex	3.5	3.5	3	3	3	3	2	2.5	2	2.5	2	2.5	2.5	3	3	3.5	3	3.5	3	3.5	3	3.5	3	3.5	3.5	3.5	3.5	3.5	4	3.5	3	2	3.5	2	3.5	2	3.5	2	3.5	2	3	2	3	3.5	3	3.5	3	3.5	4
basal ganglia	2.5	2	3	2.5	2.5	2	3.5	4	3.5	4.5	3.5	4.5	3.5	3.5	3.5	3.5	3.5	3.5	3.5	4	3.5	4	3.5	4	4	4	4	4	4	3.5	4	4	4	3.5	4	4	3.5	3.5	3.5	3	3.5	3	3.5	3	3	3.5	4	4	4
parietal cortex	1.5	1	2	1	1.5	1	0.5	0.5	0.5	0.5	0.5	0.5	0.5	0.5	0.5	0.5	0.5	0.5	0.5	0.5	0.5	0.5	0.5	0.5	0	0	0	0	0	0	0.5	1.5	1.5	1.5	1.5	1.5	0.5	0.5	0.5	0	0.5	0.5	0.5	0.5	0.5	0.5	0.5	0.5	0.5
hippocampus	3	2	3.5	2.5	3	2.5	0.5	0.5	0.5	0.5	0.5	0.5	0	0.5	0	0.5	0	0.5	0.5	1.5	1	0.5	1	0.5	0	0.5	0	0.5	0	0.5	1	1	1	1	1	1	0.5	0.5	0.5	0.5	0.5	0.5	0.5	0	0.5	0	0.5	0	1.5
thalamus	2	1.5	1.5	1	1.5	1	0.5	0.5	1	0.5	1	0.5	1	0.5	1	0.5	1	0.5	0.5	0	0.5	0	0.5	0	0	0.5	0	0.5	0	0.5	0.5	1	1	1.5	1	1.5	0.5	0.5	0.5	0.5	0.5	0.5	0.5	0.5	0.5	0.5	0.5	0.5	1
hypothalamus	2	3	2	3.5	2	3.5	3.5	3	3.5	3	3.5	3	3.5	2.5	3.5	2.5	3.5	2.5	3.5	3.5	3.5	3.5	3	2.5	2.5	3	2.5	3	3.5	3	3.5	3.5	3.5	4	3	3.5	3	3.5	2.5	3	2.5	3	2.5	2	2.5	1.5	1.5	2.5	3.5
midbrain	1.5	1.5	1.5	2	2	2.5	2	2.5	1.5	2.5	1.5	2.5	3	2.5	3.5	2.5	3	2.5	2.5	3	2	2.5	2	3	2.5	3	2.5	3	2.5	3	3	3	2.5	3	2.5	3	2.5	3	2.5	3	2.5	3	3	3	3	3	2.5	3	3.5
cerebellum	1.5	1.5	1.5	2	1.5	2	1.5	1.5	1.5	1.5	1.5	1.5	1	1.5	1	1.5	1	1.5	2.5	2	2	2.5	2.5	2	1	1	1	1.5	1	1.5	2	1.5	1.5	2	1.5	1.5	1	0.5	1	1	1	0.5	1.5	1.5	1.5	1.5	1.5	1.5	1
medulla	1	1.5	1	1.5	1	1.5	1.5	1.5	1.5	1.5	1	1.5	2.5	2	2.5	1.5	2.5	1.5	2.5	2.5	2.5	2	2.5	2	2.5	3	2.5	3	2	2.5	2	2.5	3	3	2.5	2.5	3	2.5	2.5	2.5	2.5	2	2	2.5	2	2.5	2.5	2	3
[truncated: 35 more columns]

## Sheet: Fig 6b
Brain Area	Top						Middle																																				Bottom
frontal cortex	0	0.5	0	1	0	1	1	2		2	2		2.5	2	3	2		2.5	3		2.5	2.5	2	3	2.5	1	2.5	1	2.5	1.5	2.5	2	2.5	2	3	2	2.5	2.5	2	2.5	2.5	2.5	4	3	4	3	4.5	3	2.5
basal ganglia	0	1	0	1	0	1.5	4.5		4		3.5	4.5	4	4	3.5	3.5	3.5	3.5	4	4	4	4	4	3.5	4.5	4	4.5	4	4.5	3.5	4	4	4	3.5	4	3.5	4.5	4.5	4.5	4	4.5	4	4.5	4	4.5	4	4.5	4	4
parietal cortex	0	0.5	0	0.5	0	0.5	0.5	1	0	0.5	0.5	0	1	1	0.5	0.5	0.5	0.5	0.5	0	0.5	0	0.5	0.5	1	0.5	1	0.5	0.5	1.5	0.5	0.5	0	0.5	0	0.5	0.5	0.5	0.5	0	0.5	0	1		1		1		1
hippocampus	1.5	2	2	2.5	2	2.5	1	1	1	0.5	1.5	1	1	1.5	1	1.5	2	1	1.5	1.5	1	1.5	1	1.5		2		2		1.5	0.5	0.5	0.5	0.5	0.5	0.5	0.5	1	0.5	0.5	0.5	1	4.5	4	4	3.5	4.5	4
thalamus	0	0.5	0.5	0.5	0	0.5	1	1	1	1	0.5	1.5	0.5	1	0.5	0.5		0.5	1	1	1	1.5	1.5	1.5	1	1	1	1	1	0.5	1	0.5	1	0.5	1	0.5				1.5	1.5	1		2.5		2		2	2
hypothalamus	1.5	2	1.5	2	2.5	2	5	4.5	5	4.5	3.5	4.5	4.5	4.5	4.5	4.5	3.5	4	4.5	4.5	4	4	4	4.5	5	4.5	4.5	4	4.5	4	4.5	4.5	4.5	4.5	4	4	4.5	4.5	5	4.5	4.5	4.5	4	4.5	4.5	4.5	4	4.5	4.5
midbrain	0.5	0.5	0.5	0.5	1	0.5	2.5	2.5	2	2.5	3	2.5	3	2.5	2.5	2.5	2.5	2.5	3	2.5	3	2.5	3	2	2.5	3	2.5	2.5	2.5	2.5	2.5	2.5	2	2.5	2.5	2.5	3.5	3	3.5	3	4	3	4	3.5	4.5	4	4	3.5	3.5
cerebellum	1	0.5	1	0.5	1	0	4	4		3.5			3.5	4	3.5	3.5	3.5	3.5	3.5	3.5	3.5				4	4.5	4	4.5	4		3.5	4	3.5	4	4	4	3.5	3.5	3.5	3.5	3.5		4.5	4	4.5	4	4.5	3.5	4
medulla	2	2	2.5	2	1.5	1.5	4	3.5	4	3.5	4	3.5	4	4	4.5	4	3	3.5	3.5	4	3.5	4	3.5	4	4	4	4	4	3.5	4	4	4	4	4	3.5	4	4.5	4	4.5	4	4	3.5	4.5	4	4.5	4	4	4	4
[truncated: 29 more columns]

[truncated: 9 more sheets: Fig 6c, Fig 6d, Fig 7, Fig 8b, Fig 8c, Fig 9, Sup Fig 3a, Sup Fig 3b, Sup Fig 3c]
